# Supplementary material for: Strong Acceptors Based on Derivatives of Benzothiadiazoloimidazole
Source: Molecules. 2024 May 11;29(10):2262. doi: 10.3390/molecules29102262 (PMC11124087; doi:10.3390/molecules29102262)
Supplement: Supplementary file 1 [file molecules-29-02262-s001.zip]

Archive with 1 entries (1 files):
- molecules-2994423-supplementary.pdf
